# Supplementary material for: Validation of the Weibull-derived Gini coefficient for quantifying the inequality of the aboveground biomass distribution using 2815 culms from 50 bamboo species
Source: Front Plant Sci. 2026 Jun 30;17:1820609. doi: 10.3389/fpls.2026.1820609 (PMC13371313; doi:10.3389/fpls.2026.1820609)
Supplement: Supplementary file 1 [file Table1.xlsx]

## Sheet: Table S1
Table S1. Species scientific name, quadrat geographical coordinates, quadrat size, and sampled culm number information of the 50 bamboo species
Species code	Chinese name	Scientific name	Latitude and longitude	Quadrat area (m2)	n
1	凤尾竹	Bambusa multiplex ‘Fernleaf’	N32°28′58.44′′, E119°38′17.49′′	12.6	49
2	木竹	Bambusa rutila	N32°29′26.21′′, E119°38′21.4′′	9	31
3	锦竹	Hibanobambusa tranguillans	N32°07′11.4′′, E119°13′04.7′′	16	43
4	多毛箬竹	Indocalamus hirsutissimus	N32°07′11.4′′, E119°13′04.8′′	1.25	47
5	箬竹	Indocalamus tessellatus	N32°29′01.09′′, E119°38′17.25′′	2	62
6	摆竹	Indosasa shibataeoides	N32°07′11.4′′, E119°13′04.10′′	9	76
7	四季竹	Oligostachyum lubricum	N32°29′01.29′′, E119°38′17.34′′	4.5	48
8	人面竹	Phyllostachys aurea	N32°07′11.4′′, E119°13′04.12′′	25	32
9	黄秆京竹	Phyllostachys aureosulcata ‘Aureocaulis’	N32°07′11.35′′, E119°13′04.27′′	34	36
10	金明竹	Phyllostachys aureosulcata ‘Castillonis’	N32°7′14.1′′, E119°13′19.1′′	26	53
11	毛竹	Phyllostachys edulis	N32°8′13.25′′, E119°13′22.2′′	900	36
12	红壳竹	Phyllostachys iridescens	N32°7′14.44′′, E119°13′19.57′′	100	30
13	篌竹	Phyllostachys nidularia	N32°29′22.59′′, E119°38′19.79′′	6	68
14	石绿竹	Phyllostachys arcana	N32°7′14.1′′, E119°13′19.5′′	26	41
15	金镶玉	Phyllostachys aureosulcata ‘Spectabilis’	N 32°07′11.55′′, E119°13′04.07′′	36	34
16	黄秆乌哺鸡	Phyllostachys viva ‘Aureocaulis’	N32°7′14.28′′, E119°13′19.35′′	50	29
17	长叶苦竹	Pleioblastus chino	N32°29′26.54′′, E119°38′20.64′′	9	29
18	菲白竹	Pleioblastus fortunei	N32°7′14.1′′, E119°13′19.9′′	1	110
19	大明竹	Pleioblastus gramineus	N32°29′25.14′′, E119°38′19.24′′	6	38
20	茶秆竹	Pseudosasa amabilis	N 32°29′02.28′′, E119°38′17.17′′	27.2	29
21	矢竹	Pseudosasa japonica	N32°07′11.4′′, E119°13′04.7′′	5	58
22	平安竹	Pseudosasa japonica ‘Tzutsumiana’	N32°7′8.3′′, E119°13′10.5′′	8	31
23	铺地竹	Pleioblastus argenteostriatus	N32°29′24.15′′, E119°38′20.61′′	1	137
24	菲黄竹	Pleioblastus auricoma	N32°29′24.35′′, E119°38′20.52′′	1	100
25	靓竹	Sasaella glabra ‘Albostriata’	N32°29′24.55′′, E119°38′20.60′′	1	62
26	黄条金刚竹	Pleioblastus Kongosanensis ‘Aureostriatus’	N32°7′8.3′′, E119°13′10.9′′	1	62
27	翠竹	Pleioblastus distichus	N32°7′10.12′′, E119°13′11.13′′	0.5	100
28	唐竹	Sinobambusa tootsik	N32°29′22.19′′, E119°38′19.79′′	20	50
29	白哺鸡	Phyllostachys dulcis	N30°35′44.55′′, E119°39′16.00′′	79	43
30	紫竹	Phyllostachys nigra	N30°35′42.28′′, E119°39′14.36′′	21	54
31	寒竹	Chimonobambusa marmorea	N30°35′41.18′′, E119°39′14.37′′	4	77
32	金佛山方竹	Chimonobambusa utilis	N30°35′39.98′′, E119°39′09.96′′	14.8	64
33	毛算盘	Indosasa glabrata var. albohispidula	N30°35′38.59′′, E119°39′14.38′′	20	51
34	斑苦竹	Pleioblastus maculatus	N30°35′39.64′′, E119°39′12.34′′	39	51
35	衢县苦竹	Pleioblastus juxianensis	N30°35′40.00′′, E119°39′11.44′′	10.8	44
36	京竹	Phyllostachys aureosulcata ‘Pekinensis’	N30°35′27.34′′, E119°39′27.69′′	50	48
37	斑竹	Phyllostachys bambusoides ‘Lacrimadeae’	N30°35′27.53′′, E119°39′27.66′′	55	51
38	灰水竹	Phyllostachys platyglossa	N30°35′30.47′′, E119°39′20.39′′	60	51
39	江山倭竹	Shibataea chiangshanensis	N30°35′40.12′′, E119°39′07.99′′	0.6	142
40	鹅毛竹	Shibataea kumasaca	N30°35′40.68′′, E119°39′08.44′′	0.25	87
41	苦竹	Pleioblastus amarus	N30°35′41.11′′, E119°39′08.52′′	12	47
42	五月季	Phyllostachys bambusoides	N30°35′39.63′′, E119°39′20.84′′	101.5	45
43	石竹	Phyllostachys nuda	N30°35′32.85′′, E119°39′22.22′′	144	43
44	黄槽竹	Phyllostachys aureosulcata	N30°35′27.28′′, E119°39′26.93′′	40	50
45	粉绿竹	Phyllostachys viridiglaucescens	N30°35′28.21′′, E119°39′25.70′′	38.5	42
46	白夹竹	Phyllostachys bissetii	N32°35′42.28′′, E119°39′14.52′′	6.4	54
47	月月竹	Chimonobambusa sichuanensis	N32°35′42.17′′, E119°39′14.43′′	6	93
48	淡竹	Phyllostachys glauca	N32°35′42.45′′, E119°39′14.15′′	25	50
49	短穗竹	Semiarundinaria densiflora	N32°35′42.08′′, E119°39′14.35′′	11.1	56
50	少穗竹	Oligostachyum sulcatum	N32°35′42.61′′, E119°39′14.26′′	10.8	51

## Sheet: Table S2
Table S2. Raw data of the aboveground fresh mass of the 50 bamboo species
Species code	Fresh_Mass (kg)
1	0.53
1	0.342
1	0.076
1	0.233
1	0.332
1	0.264
1	0.265
1	0.276
1	0.229
1	0.245
1	0.287
1	0.348
1	0.319
1	0.236
1	0.406
1	0.17
1	0.513
1	0.072
1	0.318
1	0.605
1	0.53
1	0.394
1	0.537
1	0.28
1	0.367
1	0.15
1	0.076
1	0.194
1	0.033
1	0.233
1	0.221
1	0.145
1	0.1
1	0.163
1	0.138
1	0.218
1	0.228
1	0.114
1	0.293
1	0.248
1	0.259
1	0.365
1	0.038
1	0.482
1	0.461
1	0.43
1	0.646
1	0.541
1	0.602
2	0.396
2	0.186
2	0.256
2	0.498
2	0.16
2	0.389
2	0.336
2	0.22
2	0.625
2	0.189
2	0.146
2	0.816
2	0.202
2	0.984
2	0.277
2	0.435
2	0.97
2	0.166
2	0.638
2	0.545
2	0.423
2	0.38
2	0.39
2	0.734
2	0.1
2	0.276
2	0.287
2	0.262
2	0.331
2	0.345
2	0.399
3	0.15
3	0.332
3	0.19
3	0.27
3	0.085
3	0.155
3	0.107
3	0.156
3	0.251
3	0.201
3	0.245
3	0.292
3	0.157
3	0.37
3	0.152
3	0.118
3	0.195
3	0.279
3	0.15
3	0.048
3	0.428
3	0.148
3	0.174
3	0.24
3	0.18
3	0.191
3	0.45
3	0.284
3	0.212
3	0.104
3	0.128
3	0.174
3	0.263
3	0.303
3	0.092
3	0.143
3	0.115
3	0.253
3	0.084
3	0.051
3	0.173
3	0.255
3	0.101
4	0.04774
4	0.00904
4	0.01816
4	0.01016
4	0.00205
4	0.01784
4	0.04038
4	0.03296
4	0.02918
4	0.00553
4	0.00438
4	0.01408
4	0.0121
4	0.02428
4	0.01368
4	0.01742
4	0.03583
4	0.02504
4	0.0293
4	0.03409
4	0.0087
4	0.0078
4	0.00164
4	0.03068
4	0.00931
4	0.03213
4	0.01088
4	0.00501
4	0.00707
4	0.01178
4	0.01513
4	0.0078
4	0.00965
4	0.00824
4	0.00259
4	0.01519
4	0.02664
4	0.0031
4	0.01257
4	0.0038
4	0.00626
4	0.01981
4	0.00134
4	0.01096
4	0.00336
4	0.0091
4	0.00913
5	0.013
5	0.013
5	0.014
5	0.015
5	0.015
5	0.015
5	0.016
5	0.017
5	0.017
5	0.018
5	0.02
5	0.021
5	0.021
5	0.022
5	0.023
5	0.024
5	0.025
5	0.026
5	0.026
5	0.026
5	0.027
5	0.027
5	0.027
5	0.027
5	0.028
5	0.028
5	0.028
5	0.029
5	0.029
5	0.029
5	0.029
5	0.029
5	0.03
5	0.031
5	0.031
5	0.032
5	0.032
5	0.032
5	0.032
5	0.033
5	0.034
5	0.035
5	0.035
5	0.035
5	0.036
5	0.036
5	0.036
5	0.038
5	0.039
5	0.039
5	0.04
5	0.041
5	0.041
5	0.046
5	0.047
5	0.049
5	0.049
5	0.053
5	0.054
5	0.055
5	0.057
5	0.059
6	0.765
6	0.236
6	0.316
6	0.485
6	0.662
6	0.723
6	0.552
6	0.068
6	0.417
6	0.267
6	1.009
6	0.258
6	0.462
6	0.231
6	0.452
6	0.432
6	0.085
6	1.102
6	0.059
6	0.689
6	0.378
6	0.195
6	0.402
6	0.254
6	0.075
6	0.132
6	0.353
6	0.495
6	0.489
6	0.526
6	1.791
6	0.28
6	0.124
6	0.656
6	0.059
6	0.512
6	0.477
6	0.11
6	0.062
6	0.067
6	0.109
6	0.195
6	0.385
6	0.758
6	0.288
6	0.067
6	0.21
6	0.33
6	0.42
6	0.073
6	0.047
6	0.112
6	0.127
6	0.25
6	0.236
6	0.376
6	0.192
6	0.439
6	0.323
6	0.096
6	0.092
6	0.415
6	0.189
6	0.085
6	0.075
6	0.082
6	0.27
6	0.111
6	0.385
6	0.075
6	0.17
6	0.182
6	0.086
6	0.04
6	0.245
6	0.046
7	0.02
7	0.051
7	0.032
7	0.226
7	0.06
7	0.058
7	0.099
7	0.068
7	0.283
7	0.028
7	0.185
7	0.195
7	0.098
7	0.166
7	0.078
7	0.091
7	0.035
7	0.213
7	0.324
7	0.17
7	0.504
7	0.528
7	0.326
7	0.156
7	0.518
7	0.545
7	0.698
7	0.179
7	0.403
7	0.383
7	0.158
7	0.31
7	0.506
7	0.469
7	0.15
7	0.292
7	0.137
7	0.105
7	0.283
7	0.233
7	0.317
7	0.278
7	0.179
7	0.653
7	0.056
7	0.776
7	0.382
7	0.407
8	1.314
8	0.524
8	0.892
8	0.265
8	0.364
8	0.342
8	0.229
8	0.291
8	0.286
8	0.789
8	0.382
8	0.361
8	0.256
8	0.188
8	0.13
8	0.602
8	1.042
8	0.194
8	0.33
8	0.408
8	0.376
8	0.384
8	0.234
8	0.356
8	0.654
8	0.411
8	0.289
8	0.495
8	0.298
8	0.733
8	0.946
8	0.15
9	0.662
9	0.851
9	0.7
9	1.164
9	0.449
9	1.409
9	0.886
9	2.011
9	0.831
9	1.686
9	1.012
9	0.566
9	1.36
9	2.033
9	1.47
9	0.735
9	1.236
9	1.284
9	0.74
9	0.684
9	0.836
9	0.623
9	1.005
9	0.96
9	0.788
9	0.857
9	0.474
9	0.452
9	1.059
9	0.766
9	0.651
9	0.648
9	0.246
9	1.151
9	0.562
9	0.432
10	0.624
10	0.291
10	0.076
10	0.138
10	0.103
10	0.335
10	0.285
10	0.204
10	0.719
10	0.2
10	0.474
10	0.847
10	0.815
10	0.324
10	0.205
10	0.312
10	0.097
10	0.063
10	0.085
10	0.628
10	1.075
10	0.982
10	0.958
10	0.422
10	0.468
10	0.652
10	0.913
10	0.274
10	0.279
10	0.417
10	0.219
10	0.377
10	0.126
10	0.263
10	0.26
10	0.177
10	0.063
10	0.22
10	0.228
10	0.855
10	1.109
10	0.027
10	0.107
10	0.051
10	0.083
10	0.125
10	0.059
10	0.045
10	0.037
10	0.144
10	0.206
10	0.139
10	0.213
11	22.9555
11	22.3
11	4.36
11	3.9
11	15.96
11	14.32
11	15.51
11	13.48
11	22.82
11	13.06
11	14.58
11	24.1
11	19.56
11	16.68
11	23.4
11	14.7
11	25.5
11	17
11	19.78
11	14.28
11	8.7
11	23.6
11	13.3
11	27.52
11	14.5
11	20.5
11	25.2
11	12.34
11	24.42
11	23.5
11	15.3
11	22.7
11	25.1
11	21.9
11	23.4
11	15.7
12	3.795
12	1.741
12	5.584
12	4.125
12	4.839
12	3.91
12	3.849
12	9.438
12	4.377
12	1.059
12	2.64
12	3.298
12	1.098
12	7.847
12	4.643
12	3.577
12	3.24
12	5.19
12	0.706
12	0.416
12	0.142
12	0.658
12	2.783
12	2.571
12	2.773
12	2.408
12	0.93
12	1.108
12	0.623
12	3.078
13	0.57
13	0.25
13	0.124
13	0.17
13	0.342
13	0.279
13	0.357
13	0.3
13	0.341
13	0.176
13	0.298
13	0.191
13	0.623
13	0.128
13	0.615
13	0.161
13	0.281
13	0.212
13	0.12
13	0.075
13	0.24
13	0.486
13	0.052
13	0.193
13	0.128
13	0.232
13	0.186
13	0.139
13	0.131
13	0.346
13	0.072
13	0.041
13	0.249
13	0.038
13	0.425
13	0.277
13	0.151
13	0.195
13	0.338
13	0.023
13	0.481
13	0.422
13	0.421
13	0.45
13	0.651
13	0.455
13	0.521
13	0.493
13	0.568
13	0.196
13	0.251
13	0.207
13	0.546
13	0.239
13	0.047
13	0.513
13	0.186
13	0.153
13	0.419
13	0.531
13	0.261
13	0.371
13	0.1
13	0.223
13	0.41
13	0.187
13	0.207
13	0.009
14	0.602
14	0.85
14	1.297
14	0.934
14	1.393
14	0.886
14	1.288
14	1.325
14	0.451
14	0.452
14	1.21
14	0.476
14	0.778
14	1.18
14	1.085
14	0.674
14	0.475
14	1.446
14	0.267
14	0.876
14	1.149
14	0.571
14	1.309
14	1.19
14	1.354
14	1.04
14	0.188
14	0.57
14	0.309
14	0.69
14	0.167
14	0.32
14	0.943
14	0.448
14	0.729
14	0.958
14	0.404
14	0.171
14	0.15
14	0.15
14	0.199
15	1.393
15	0.651
15	1.283
15	0.576
15	0.758
15	0.421
15	1.11
15	0.537
15	1.332
15	1.259
15	0.533
15	0.834
15	0.633
15	1.463
15	0.87
15	1.144
15	0.774
15	0.462
15	0.859
15	1.885
15	0.892
15	0.412
15	0.578
15	2.176
15	1.71
15	0.63
15	0.764
15	1.818
15	0.642
15	0.87
15	0.865
15	0.948
15	1.876
15	0.915
16	1.643
16	5.278
16	1.345
16	5.333
16	0.86
16	1.183
16	2.15
16	1.79
16	1.239
16	1.673
16	2.867
16	4.977
16	1.377
16	0.039
16	0.867
16	1.536
16	1.725
16	1.603
16	1.016
16	1.73
16	4.088
16	2.022
16	1.675
16	2.48
16	0.551
16	1.144
16	5.439
16	0.459
16	0.415
17	0.59
17	0.381
17	0.31
17	0.96
17	0.326
17	1.068
17	0.154
17	0.912
17	1.29
17	0.665
17	0.96
17	0.056
17	0.168
17	0.763
17	1.01
17	0.38
17	0.68
17	0.517
17	0.789
17	0.162
17	0.19
17	0.845
17	1.01
17	0.982
17	0.358
17	0.75
17	0.789
17	0.364
17	0.59
18	0.00039
18	0.00048
18	0.00052
18	0.00058
18	0.00066
18	0.00072
18	0.00076
18	0.00078
18	0.0009
18	0.00092
18	0.00098
18	0.00103
18	0.00103
18	0.00103
18	0.00108
18	0.00108
18	0.00117
18	0.00117
18	0.0012
18	0.00121
18	0.00123
18	0.00124
18	0.00124
18	0.00135
18	0.00136
18	0.00144
18	0.00144
18	0.00146
18	0.00146
18	0.00149
18	0.0015
18	0.00151
18	0.00157
18	0.00157
18	0.00163
18	0.00164
18	0.00166
18	0.00166
18	0.00168
18	0.00169
18	0.0017
18	0.00171
18	0.00175
18	0.00175
18	0.00179
18	0.00182
18	0.00183
18	0.00184
18	0.00185
18	0.00192
18	0.00192
18	0.00198
18	0.00206
18	0.00206
18	0.00213
18	0.00224
18	0.00226
18	0.00226
18	0.00226
18	0.00228
18	0.0023
18	0.00234
18	0.00247
18	0.00255
18	0.00259
18	0.00265
18	0.00278
18	0.00285
18	0.00288
18	0.00292
18	0.00293
18	0.00305
18	0.00306
18	0.00306
18	0.00315
18	0.00324
18	0.00327
18	0.00334
18	0.00337
18	0.00343
18	0.00345
18	0.0035
18	0.00375
18	0.00377
18	0.00383
18	0.00393
18	0.00397
18	0.00401
18	0.00415
18	0.00433
18	0.00434
18	0.00444
18	0.00447
18	0.00466
18	0.00491
18	0.00507
18	0.00555
18	0.00586
18	0.00594
18	0.006
18	0.00603
18	0.00631
18	0.00638
18	0.00659
18	0.00661
18	0.00688
18	0.00765
18	0.00768
18	0.00781
18	0.00877
19	0.224
19	0.147
19	0.7
19	0.762
19	0.057
19	0.91
19	0.905
19	0.331
19	0.76
19	0.337
19	0.262
19	0.506
19	0.343
19	0.105
19	0.112
19	0.059
19	0.159
19	0.144
19	0.445
19	0.151
19	0.261
19	0.235
19	0.057
19	0.135
19	1.05
19	0.585
19	0.23
19	0.187
19	0.3
19	0.28
19	0.14
19	0.545
19	0.412
19	0.093
19	0.3
19	0.44
19	0.51
19	0.18
20	1.863
20	2.921
20	2.23
20	0.354
20	1.08
20	2.81
20	0.547
20	0.36
20	0.694
20	0.562
20	0.424
20	0.374
20	0.654
20	0.785
20	0.463
20	0.65
20	0.887
20	0.56
20	0.678
20	0.359
20	2.923
20	0.752
20	0.153
20	0.976
20	0.924
20	0.372
20	0.523
20	0.386
20	3.435
21	0.427
21	0.216
21	0.298
21	0.095
21	0.17
21	0.199
21	0.343
21	0.175
21	0.315
21	0.409
21	0.421
21	0.319
21	0.273
21	0.31
21	0.206
21	0.31
21	0.243
21	0.396
21	0.328
21	0.115
21	0.163
21	0.441
21	0.289
21	0.177
21	0.118
21	0.163
21	0.094
21	0.225
21	0.129
21	0.197
21	0.174
21	0.178
21	0.17
21	0.144
21	0.122
21	0.086
21	0.059
21	0.026
21	0.04
21	0.256
21	0.488
21	0.232
21	0.249
21	0.107
21	0.59
21	0.063
21	0.283
21	0.202
21	0.141
21	0.324
21	0.516
21	0.326
21	0.265
21	0.193
21	0.105
21	0.185
21	0.037
21	0.035
22	0.21
22	0.066
22	0.151
22	0.089
22	0.157
22	0.029
22	0.007
22	0.152
22	0.115
22	0.118
22	0.269
22	0.189
22	0.15
22	0.201
22	0.235
22	0.075
22	0.068
22	0.092
22	0.023
22	0.103
22	0.1
22	0.066
22	0.109
22	0.128
22	0.172
22	0.193
22	0.032
22	0.142
22	0.09
22	0.041
22	0.054
23	0.00033
23	0.00035
23	0.00055
23	0.00056
23	0.00064
23	0.00064
23	0.00066
23	0.00071
23	0.00079
23	0.00084
23	0.00084
23	0.00087
23	0.00092
23	0.00093
23	0.00094
23	0.00101
23	0.00103
23	0.00105
23	0.00107
23	0.00111
23	0.00111
23	0.00112
23	0.00113
23	0.00118
23	0.00121
23	0.00121
23	0.00122
23	0.00124
23	0.00128
23	0.0013
23	0.00133
23	0.00135
23	0.00138
23	0.0014
23	0.00141
23	0.00144
23	0.00148
23	0.0015
23	0.0015
23	0.00152
23	0.00152
23	0.00153
23	0.00155
23	0.00156
23	0.00157
23	0.00158
23	0.00159
23	0.00163
23	0.00169
23	0.00171
23	0.00171
23	0.00171
23	0.00172
23	0.00174
23	0.0018
23	0.00181
23	0.00186
23	0.00188
23	0.00196
23	0.00196
23	0.00197
23	0.00198
23	0.00199
23	0.00202
23	0.00206
23	0.00208
23	0.00216
23	0.00217
23	0.00217
23	0.00218
23	0.00219
23	0.00222
23	0.00236
23	0.00236
23	0.00242
23	0.00243
23	0.00246
23	0.0025
23	0.00253
23	0.00256
23	0.00264
23	0.00265
23	0.00265
23	0.00266
23	0.00266
23	0.00271
23	0.00279
23	0.0028
23	0.00282
23	0.00284
23	0.00287
23	0.0029
23	0.00292
23	0.00302
23	0.00302
23	0.00314
23	0.00319
23	0.0032
23	0.0033
23	0.0033
23	0.00331
23	0.00332
23	0.0034
23	0.0034
23	0.00347
23	0.00349
23	0.00356
23	0.00375
23	0.00375
23	0.00381
23	0.00382
23	0.00388
23	0.00398
23	0.00401
23	0.00405
23	0.00414
23	0.00415
23	0.00435
23	0.00436
23	0.00455
23	0.00458
23	0.0046
23	0.00475
23	0.00478
23	0.00509
23	0.00516
23	0.00533
23	0.00543
23	0.00551
23	0.00576
23	0.00581
23	0.00583
23	0.00629
23	0.00661
23	0.00664
23	0.00692
23	0.00807
24	0.00139
24	0.00147
24	0.0016
24	0.00166
24	0.00173
24	0.00174
24	0.00181
24	0.00188
24	0.00191
24	0.00192
24	0.00201
24	0.00201
24	0.00202
24	0.00205
24	0.00208
24	0.00216
24	0.00219
24	0.00223
24	0.00228
24	0.00229
24	0.00233
24	0.00235
24	0.00248
24	0.00248
24	0.00248
24	0.00259
24	0.0026
24	0.0026
24	0.00279
24	0.0028
24	0.0028
24	0.0028
24	0.0029
24	0.00291
24	0.00292
24	0.00293
24	0.00296
24	0.00296
24	0.00299
24	0.00301
24	0.00301
24	0.00302
24	0.00303
24	0.00305
24	0.00306
24	0.00313
24	0.00313
24	0.00314
24	0.0032
24	0.0032
24	0.00331
24	0.00333
24	0.00339
24	0.00339
24	0.0034
24	0.00342
24	0.00345
24	0.00352
24	0.00355
24	0.00358
24	0.00371
24	0.00375
24	0.00375
24	0.00379
24	0.00381
24	0.00382
24	0.00391
24	0.00392
24	0.00395
24	0.00395
24	0.00399
24	0.00399
24	0.00404
24	0.00404
24	0.0041
24	0.00416
24	0.00419
24	0.00422
24	0.00436
24	0.00456
24	0.00456
24	0.00463
24	0.0047
24	0.0047
24	0.00471
24	0.00498
24	0.00498
24	0.00505
24	0.00526
24	0.00534
24	0.0055
24	0.0055
24	0.00561
24	0.00563
24	0.00567
24	0.00581
24	0.00595
24	0.00597
24	0.0064
24	0.00708
25	0.0009
25	0.0009
25	0.00127
25	0.00138
25	0.00146
25	0.00148
25	0.00162
25	0.00164
25	0.00168
25	0.00169
25	0.00177
25	0.00185
25	0.00186
25	0.00187
25	0.00189
25	0.00203
25	0.00212
25	0.00227
25	0.00228
25	0.0023
25	0.00238
25	0.0024
25	0.00242
25	0.00248
25	0.00252
25	0.00261
25	0.00265
25	0.00274
25	0.00277
25	0.00291
25	0.00308
25	0.00322
25	0.00341
25	0.00342
25	0.00347
25	0.00357
25	0.00361
25	0.00363
25	0.00369
25	0.00385
25	0.00389
25	0.00393
25	0.00425
25	0.00428
25	0.00443
25	0.00452
25	0.00462
25	0.00474
25	0.00489
25	0.00492
25	0.00657
25	0.00675
25	0.00693
25	0.00709
25	0.00745
25	0.00753
25	0.00774
25	0.00858
25	0.00869
25	0.00927
25	0.00935
25	0.00975
26	0.00297
26	0.00331
26	0.00535
26	0.00694
26	0.00739
26	0.0074
26	0.0078
26	0.00856
26	0.0091
26	0.00977
26	0.01045
26	0.01083
26	0.0109
26	0.01224
26	0.01233
26	0.01235
26	0.01243
26	0.01308
26	0.0131
26	0.01345
26	0.0141
26	0.01516
26	0.0154
26	0.01599
26	0.01652
26	0.01695
26	0.01699
26	0.01759
26	0.01775
26	0.0178
26	0.01803
26	0.01855
26	0.01866
26	0.01931
26	0.01943
26	0.01999
26	0.02058
26	0.02152
26	0.02153
26	0.0217
26	0.02203
26	0.02212
26	0.02269
26	0.02271
26	0.02274
26	0.0241
26	0.0243
26	0.02459
26	0.0246
26	0.02493
26	0.02499
26	0.02513
26	0.02583
26	0.02599
26	0.02599
26	0.02715
26	0.02805
26	0.02854
26	0.02905
26	0.03085
26	0.03114
26	0.03178
27	6e-05
27	0.00012
27	0.00015
27	0.00015
27	0.00016
27	0.00017
27	0.0002
27	0.00021
27	0.00023
27	0.0003
27	0.0003
27	0.0003
27	0.00036
27	0.00042
27	0.00042
27	0.000447
27	0.00045
27	0.00045
27	0.00048
27	0.0005
27	0.00051
27	0.00051
27	0.00051
27	0.00052
27	0.00053
27	0.00057
27	0.00058
27	0.00059
27	0.00062
27	0.00062
27	0.00063
27	0.00063
27	0.00066
27	0.00067
27	0.00068
27	0.00068
27	0.0007
27	0.00071
27	0.00071
27	0.00073
27	0.00075
27	0.00079
27	0.00081
27	0.00084
27	0.00085
27	0.00085
27	0.00085
27	0.00092
27	0.00095
27	0.00097
27	0.00102
27	0.00103
27	0.00103
27	0.00104
27	0.00105
27	0.00106
27	0.00114
27	0.00114
27	0.00115
27	0.00116
27	0.00121
27	0.00123
27	0.00124
27	0.00129
27	0.00136
27	0.00136
27	0.00136
27	0.00139
27	0.0014
27	0.00141
27	0.00142
27	0.00148
27	0.00148
27	0.00151
27	0.00151
27	0.00152
27	0.00158
27	0.00159
27	0.0016
27	0.0016
27	0.00163
27	0.00169
27	0.0017
27	0.00171
27	0.0018
27	0.00189
27	0.00192
27	0.00199
27	0.00212
27	0.00218
27	0.00235
27	0.00235
27	0.00251
27	0.00276
27	0.00292
27	0.00334
27	0.00338
27	0.0034
27	0.00359
27	0.00413
28	0.38
28	1.1
28	1.704
28	0.74
28	0.97
28	0.2
28	0.51
28	0.592
28	0.211
28	0.954
28	1.631
28	1.314
28	1.035
28	0.81
28	0.635
28	0.926
28	0.563
28	3.325
28	1.4
28	0.733
28	0.733
28	2.199
28	0.607
28	0.691
28	0.359
28	0.249
28	1.074
28	0.51
28	0.26
28	0.431
28	1.252
28	0.3
28	1.352
28	1.051
28	1.101
28	1.128
28	1.174
28	1.487
28	1.236
28	0.804
28	0.85
28	0.974
28	0.884
28	1.592
28	1.282
28	0.457
28	1.14
28	1.523
28	3.042
28	1.082
29	2.105
29	4.187
29	2.233
29	6.25
29	2.25
29	2.435
29	3.667
29	0.649
29	2.996
29	2.815
29	2.623
29	0.573
29	3.042
29	2.724
29	3.985
29	3.435
29	5.745
29	7.29
29	3.21
29	6.854
29	2.605
29	3.085
29	3.12
29	6.075
29	4.805
29	3.908
29	4.358
29	1.792
29	1.51
29	5.808
29	3.756
29	6.775
29	4.162
29	9.118
29	6.692
29	6.312
29	3.25
29	3.071
29	2.559
29	5.103
29	5.652
29	5.053
29	3.127
30	1.999
30	0.14
30	0.615
30	0.4
30	1.705
30	3.983
30	1.816
30	0.668
30	1.445
30	1.258
30	0.718
30	1.225
30	0.357
30	0.873
30	1.415
30	1.993
30	1.024
30	1.142
30	2.273
30	2.188
30	1.045
30	0.998
30	0.72
30	0.319
30	0.648
30	0.925
30	0.749
30	1.579
30	0.672
30	0.69
30	1.109
30	0.579
30	1.335
30	0.889
30	0.957
30	0.912
30	0.458
30	0.687
30	0.265
30	0.288
30	0.32
30	0.181
30	0.509
30	0.884
30	1.158
30	2.18
30	0.608
30	0.569
30	0.798
30	1.197
30	0.329
30	0.849
30	0.511
30	0.567
31	0.128
31	0.043
31	0.348
31	0.162
31	0.102
31	0.25
31	0.108
31	0.235
31	0.11
31	0.203
31	0.15
31	0.153
31	0.044
31	0.19
31	0.044
31	0.16
31	0.118
31	0.187
31	0.169
31	0.164
31	0.018
31	0.201
31	0.205
31	0.106
31	0.15
31	0.088
31	0.113
31	0.255
31	0.081
31	0.135
31	0.133
31	0.184
31	0.115
31	0.066
31	0.232
31	0.069
31	0.153
31	0.12
31	0.167
31	0.057
31	0.037
31	0.032
31	0.053
31	0.091
31	0.126
31	0.108
31	0.159
31	0.103
31	0.083
31	0.153
31	0.086
31	0.232
31	0.221
31	0.218
31	0.118
31	0.073
31	0.149
31	0.129
31	0.197
31	0.163
31	0.045
31	0.067
31	0.041
31	0.139
31	0.131
31	0.294
31	0.042
31	0.065
31	0.123
31	0.181
31	0.15
31	0.131
31	0.236
31	0.247
31	0.21
31	0.126
31	0.138
32	0.816
32	0.346
32	0.754
32	0.863
32	0.838
32	1.054
32	0.634
32	0.532
32	0.43
32	0.415
32	0.625
32	0.496
32	1.245
32	1.089
32	0.679
32	0.563
32	0.429
32	0.628
32	0.407
32	0.863
32	0.584
32	0.334
32	0.291
32	0.315
32	0.584
32	0.601
32	0.684
32	0.535
32	0.823
32	0.743
32	0.649
32	0.871
32	0.372
32	0.762
32	0.703
32	0.726
32	0.634
32	0.632
32	0.217
32	0.709
32	0.525
32	0.213
32	1.779
32	0.56
32	0.647
32	0.801
32	0.635
32	0.843
32	0.632
32	0.406
32	0.476
32	0.728
32	0.418
32	0.7
32	0.482
32	0.972
32	0.447
32	0.202
32	0.673
32	0.774
32	0.404
32	0.219
32	0.208
32	0.342
33	1.806
33	0.617
33	0.665
33	2.283
33	0.717
33	0.526
33	1.786
33	0.388
33	0.706
33	0.169
33	0.565
33	0.223
33	1.119
33	1.746
33	0.972
33	1.026
33	1.675
33	0.712
33	0.932
33	0.211
33	0.473
33	0.109
33	0.271
33	0.342
33	0.285
33	0.21
33	0.351
33	0.209
33	0.206
33	1.031
33	1.008
33	1.192
33	2.527
33	0.492
33	0.253
33	0.292
33	0.576
33	0.85
33	1.734
33	2.132
33	0.368
33	0.937
33	1.189
33	0.888
33	0.526
33	0.684
33	0.976
33	0.316
33	0.699
33	0.23
33	2.062
34	0.702
34	1.315
34	5.345
34	4.989
34	0.895
34	0.846
34	0.357
34	0.421
34	0.456
34	0.334
34	0.632
34	0.787
34	0.735
34	0.507
34	0.71
34	0.998
34	1.209
34	1.292
34	0.304
34	0.96
34	0.395
34	1.008
34	1.01
34	0.707
34	0.77
34	0.742
34	0.62
34	3.425
34	0.495
34	0.573
34	2.169
34	9.342
34	0.928
34	0.848
34	0.851
34	1.105
34	0.941
34	0.742
34	1.006
34	0.435
34	0.531
34	0.41
34	0.256
34	4.746
34	5.095
34	0.83
34	1.323
34	0.606
34	0.524
34	4.931
34	4.634
35	2.3
35	1.248
35	3.096
35	1.945
35	1.851
35	2.201
35	2.123
35	2.112
35	1.986
35	0.596
35	0.983
35	0.752
35	0.959
35	1.575
35	1.833
35	1.82
35	1.342
35	1.16
35	1.697
35	1.698
35	0.502
35	1.002
35	1.686
35	2.586
35	1.903
35	1.645
35	1.315
35	1.225
35	0.07
35	2.285
35	1.905
35	2.692
35	2.262
35	1.512
35	3.24
35	3.08
35	3.425
35	1.784
35	1.886
35	1.768
35	2.171
35	1.573
35	2.056
35	2.058
36	2.308
36	1.517
36	2.711
36	3.757
36	2.655
36	2.461
36	1.689
36	2.465
36	3.882
36	3.056
36	3.336
36	3.493
36	2.31
36	1.802
36	3.837
36	4.54
36	2.938
36	2.146
36	2.973
36	2.406
36	3.158
36	1.232
36	0.925
36	1.724
36	3.334
36	3.568
36	2.302
36	1.886
36	2.643
36	5.508
36	2.542
36	2.592
36	2.125
36	1.59
36	5.876
36	2.867
36	3.196
36	3.457
36	3.036
36	3.498
36	2.596
36	0.957
36	1.735
36	1.222
36	0.998
36	3.612
36	2.467
36	1.077
37	1.382
37	0.562
37	0.534
37	1.148
37	1.491
37	1.752
37	2.165
37	0.456
37	0.66
37	0.769
37	1.2
37	0.543
37	1.176
37	2.698
37	2.417
37	2.047
37	6.516
37	7.576
37	1.28
37	3.011
37	1.058
37	0.782
37	1.234
37	1.055
37	4.31
37	3.678
37	4.392
37	4.063
37	8.012
37	1.316
37	1.337
37	0.958
37	3.055
37	0.287
37	1.022
37	5.242
37	0.592
37	1.336
37	1.393
37	0.747
37	1.334
37	0.486
37	0.726
37	1.081
37	0.635
[truncated: 817 more rows]

## Sheet: Table S3
Table S3. Testing results to the aboveground fresh mass distributions of the 50 bamboo species using the two-parameter Gamma and two-parameter Weibull distributions
Species code	shape_G	scale_G	shape_W	scale_W	p_G	p_W	LogL_G	LogL_W	G_G	G_W	G_P	p_N	p_L	n
1	2.87534	0.103291	1.9589	0.334645	0.499904	0.866944	22.0348	23.3402	0.318634	0.298016	0.299388	0.113567	0.00228071	49
2	3.40615	0.117071	1.87895	0.452083	0.828104	0.564773	6.77868	5.54946	0.294721	0.308507	0.305654	0.00334016	0.918805	31
3	4.45377	0.0441173	2.26839	0.222391	0.978552	0.942042	44.4756	43.7597	0.259955	0.263295	0.25912	0.055609	0.450077	43
4	1.66621	0.00910346	1.36237	0.0166415	0.953214	0.92495	153.244	153.06	0.405905	0.398771	0.407999	0.000462574	0.194278	47
5	4.73344	0.00665545	2.94201	0.0349797	0.264463	0.632287	189.24	190.657	0.252574	0.209906	0.203313	0.0252127	0.109243	62
6	1.55019	0.206155	1.23513	0.344159	0.45862	0.693906	14.5973	13.4304	0.418563	0.429471	0.43663	5.72517e-09	0.0548302	76
7	1.62723	0.158899	1.36022	0.282567	0.940763	0.991785	19.9047	20.058	0.410031	0.399255	0.405969	0.00293487	0.0676921	48
8	3.28278	0.138178	1.77844	0.514052	0.205879	0.140534	2.41744	0.61648	0.299799	0.322775	0.315056	0.000328422	0.631021	32
9	5.23696	0.176521	2.35534	1.04608	0.88678	0.638033	-16.0428	-17.6191	0.240733	0.254937	0.244296	0.0153461	0.882711	36
10	1.38229	0.251131	1.18565	0.369159	0.814507	0.748795	4.63221	4.26641	0.439145	0.442679	0.458975	5.8392e-06	0.264258	53
11	6.92336	2.63169	3.63638	20.191	0.388578	0.346549	-118.948	-114.48	0.210587	0.173549	0.177207	0.0241282	1.24696e-05	36
12	1.68279	1.8312	1.42363	3.38153	0.469496	0.672387	-61.6642	-61.2729	0.404188	0.385464	0.375628	0.0285498	0.019681	30
13	2.17247	0.129114	1.69524	0.313149	0.829253	0.85898	28.0177	29.9404	0.36155	0.335606	0.33471	0.0164867	2.97356e-05	68
14	2.6473	0.285188	1.91215	0.850877	0.604167	0.816645	-21.0278	-19.7756	0.330852	0.304063	0.3118	0.0202518	0.00153805	41
15	5.06844	0.196562	2.30166	1.13004	0.581786	0.348321	-18.1747	-19.8974	0.244509	0.260034	0.254439	0.00488811	0.39624	34
16	1.6873	1.19563	1.37178	2.20675	0.518109	0.391379	-47.3048	-47.255	0.403725	0.396669	0.384062	0.000220479	0.000671387	29
17	2.55454	0.243235	1.93192	0.698166	0.568125	0.700981	-9.58202	-8.2633	0.336239	0.301476	0.302466	0.260132	0.00457805	29
18	1.49416	0.00207921	1.67125	0.00329324	0.239007	0.0428889	549.485	553.636	0.42511	0.339492	0.358767	6.43908e-08	0.441723	110
19	1.92528	0.182602	1.42923	0.389118	0.970206	0.906246	5.7188	5.18928	0.381309	0.38429	0.396589	0.00079415	0.476954	38
20	1.74873	0.585627	1.26762	1.11435	0.237113	0.226369	-27.387	-28.3428	0.397566	0.421207	0.429231	6.86139e-06	0.0387507	29
21	2.72199	0.0833609	1.85263	0.25551	0.788723	0.98633	40.5568	41.4029	0.326698	0.312121	0.31275	0.0620103	0.0057516	58
22	2.41174	0.0485027	1.82378	0.131088	0.891292	0.993534	40.9358	42.0611	0.345067	0.31618	0.314859	0.735103	0.00547425	31
23	2.84428	0.00107547	1.71786	0.00300999	0.0051437	0.364649	705.475	707.847	0.320219	0.332018	0.329698	4.84602e-07	0.304279	137
24	3.75279	0.00100126	2.98094	0.00407048	0.0908612	0.134789	519.72	528.507	0.281724	0.207471	0.199642	0.00857246	0.47381	100
25	2.13858	0.00196869	1.78325	0.00431417	0.254537	0.486319	296.747	296.925	0.364079	0.322061	0.327422	9.69398e-06	0.233854	62
26	3.80394	0.00489012	2.7376	0.0203644	0.630191	0.687336	212.757	217.594	0.279948	0.223684	0.230438	0.348871	8.14394e-05	62
27	1.32721	0.00108527	1.55883	0.00173031	0.0205905	0.000199104	580.292	577.628	0.446579	0.358957	0.380171	4.044e-07	0.0146918	100
28	2.92665	0.345495	1.7436	1.14032	0.990638	0.903323	-38.4568	-39.9473	0.316066	0.328028	0.313852	3.49053e-05	0.191677	50
29	3.95766	1.00344	2.25409	4.48379	0.949495	0.695383	-86.8818	-86.2158	0.274805	0.264722	0.260919	0.130537	0.00319459	43
30	2.5634	0.388091	1.60198	1.11701	0.994561	0.8902	-43.1963	-45.0407	0.335713	0.351233	0.343595	6.15224e-06	0.886018	54
31	3.63913	0.0378924	2.1819	0.155721	0.653066	0.973442	100.712	102.141	0.285795	0.272164	0.27229	0.129944	0.00197928	77
32	5.58594	0.110663	2.41281	0.696695	0.573371	0.517864	-0.969118	-3.64581	0.233438	0.249697	0.226701	0.000250424	0.038456	64
33	1.91369	0.433022	1.42134	0.916685	0.85683	0.880791	-36.142	-36.8924	0.382316	0.385946	0.398263	6.82942e-05	0.243371	51
34	1.28456	1.15691	1.03589	1.51263	0.00133533	0.00476744	-70.2807	-71.1408	0.452598	0.487846	0.504558	1.98447e-10	0.000138697	51
35	4.13005	0.434224	2.64372	1.99965	0.153053	0.55454	-53.1588	-48.6957	0.269361	0.230633	0.216807	0.593478	1.3471e-07	44
36	5.98413	0.445642	2.65363	3.00153	0.648037	0.912745	-69.4637	-70.1156	0.225873	0.229879	0.219863	0.0648163	0.0845296	48
37	1.56262	1.34786	1.20905	2.26161	0.0213811	0.0306555	-86.2849	-87.4599	0.417151	0.436337	0.455143	2.00276e-07	0.0798442	51
38	3.98002	0.214244	2.08034	0.966153	0.992362	0.940221	-24.4672	-25.9773	0.27408	0.283366	0.276905	0.00288077	0.660879	51
39	4.82215	0.00315489	3.25176	0.0168464	0.0138771	0.151235	544.152	552.515	0.250361	0.191974	0.183923	0.00597186	0.134031	142
40	5.77932	0.00235354	2.98004	0.0139402	0.00467037	0.157005	352.264	351.737	0.22967	0.207527	0.174977	9.43991e-06	0.0340231	87
41	3.87814	0.102644	2.1975	0.449886	0.69498	0.963523	12.7669	13.0903	0.27743	0.270522	0.267625	0.204227	0.0640212	47
42	2.59962	1.67295	1.58914	4.89512	0.0923757	0.096078	-102.16	-104.184	0.333589	0.353497	0.356094	1.40839e-05	0.0779975	45
43	6.56045	0.33283	2.79949	2.45933	0.942815	0.938726	-51.8809	-52.68	0.216118	0.219326	0.220021	0.091914	0.259998	43
44	9.40877	0.282387	3.46729	2.96101	0.902351	0.804549	-61.9415	-62.1479	0.181506	0.181196	0.182691	0.0873063	0.159941	50
45	5.11292	0.586014	2.78978	3.36834	0.758709	0.801283	-68.5419	-66.3046	0.243495	0.219998	0.227058	0.54624	0.00381648	42
46	2.88348	0.294464	1.66727	0.95959	0.130308	0.111122	-32.3927	-35.1821	0.318222	0.340146	0.338134	1.45485e-06	0.0180284	54
47	2.75317	0.071461	1.72745	0.22154	0.720292	0.379525	78.6702	76.955	0.325009	0.330521	0.321279	1.55339e-06	0.0123891	93
48	2.73634	0.574622	1.87106	1.77125	0.905746	0.99279	-61.744	-60.8835	0.325917	0.309581	0.312161	0.0757024	0.0102314	50
49	1.15947	0.539349	1.06121	0.641151	0.651492	0.635001	-29.3416	-29.5452	0.47174	0.479604	0.492511	1.63575e-07	0.281665	56
50	2.44729	0.752182	1.65745	2.06794	0.966235	0.947074	-72.9828	-73.4957	0.342805	0.34177	0.345977	0.00205634	0.285418	51

## Sheet: Read Me
In Table S1:
n is the number of culms sampled to measure aboveground fresh mass for each species.
In Table S2:
Fresh_Mass: the total aboveground fresh mass per culm, including the fresh masses of the stem, branches and leaves per culm.
In Table S3:
shape_G and scale_G respresent the estimates of the shape and scale parameters in the two-parameter Gamma distribution, respectively.
shape_W and scale_W respresent the estimates of the shape and scale parameters in the two-parameter Weibull distribution, respectively.
LogL_G and LogL_W represent the negative logarithm of likelihood of fitting the two-parameter Gamma distribution and that of fitting two-parameter Weibull distribution, respectively.
p_G, p_W, p_N and p_L represent the p-values of the statistical inference for the two-parameter Gamma, two-parameter Weibull, normal and log-normal distribution, respectively.
n is the number of culms used to measure aboveground fresh mass for each species.
